# Supplementary material for: Exploring the mechanism of action of aspirin in improving endometrial receptivity in PCOS rats based on uterine lavage fluid metabolomics
Source: PLoS One. 2025 May 22;20(5):e0324432. doi: 10.1371/journal.pone.0324432 (PMC12097608; doi:10.1371/journal.pone.0324432)
Supplement: S1 Table — (XLSX) [file pone.0324432.s001.xlsx]

## Sheet: Sheet1
Group	the number of blastocysts
Control	14
Control	11
Control	11
Control	19
Control	11
Control	16
Model	2
Model	6
Model	9
Model	0
Model	0
Model	9
Aspirin	17
Aspirin	16
Aspirin	8
Aspirin	14
Aspirin	9
Aspirin	8
