# Supplementary material for: Exploring the mechanism of action of aspirin in improving endometrial receptivity in PCOS rats based on uterine lavage fluid metabolomics
Source: PLoS One. 2025 May 22;20(5):e0324432. doi: 10.1371/journal.pone.0324432 (PMC12097608; doi:10.1371/journal.pone.0324432)
Supplement: S2 Table — (XLSX) [file pone.0324432.s002.xlsx]

## Sheet: Sheet1
Group	E2(pg/mL)	P(nmol/L)
Control	56.1	11.5744
Control	55.06	14.6339
Control	62.77	14.9782
Control	61.18	14.2627
Model	42.74	8.83475
Model	48.79	8.84614
Model	35.71	10.36
Model	37.32	7.51458
Aspirin	64.6	10.6856
Aspirin	55.86	13.4179
Aspirin	50.97	12.7342
Aspirin	53.23	11.5597
