# Supplementary material for: Exploring the mechanism of action of aspirin in improving endometrial receptivity in PCOS rats based on uterine lavage fluid metabolomics
Source: PLoS One. 2025 May 22;20(5):e0324432. doi: 10.1371/journal.pone.0324432 (PMC12097608; doi:10.1371/journal.pone.0324432)
Supplement: S3 Table — (XLSX) [file pone.0324432.s003.xlsx]

## Sheet: Sheet1
Group	Endometrial thickness		Group	Number of endometrial glands	Group	Number of endometrial blood vessels
		Mean	Control7	4	Control7	6
Control7	537.845	556.567	Control9	3	Control9	9
Control7	576.041		Control2	5	Control2	12
Control7	549.632		Control8	4	Control8	8
Control7	562.752		Control6	4	Control6	8
Control9	565.685	570.66	Model14	2	Model14	5
Control9	584.154		Model55	1	Model55	3
Control9	554.221		Model56	3	Model56	5
Control9	578.579		Model20	0	Model20	6
Control2	547.125	539.262	Model28	1	Model28	3
Control2	498.612		Aspirin49	3	Aspirin49	13
Control2	541.139		Aspirin52	4	Aspirin52	7
Control2	570.173		Aspirin45	3	Aspirin45	10
Control8	523.426	556.065	Aspirin44	5	Aspirin44	6
Control8	559.775		Aspirin25	6	Aspirin25	7
Control8	573.115
Control8	567.943
Control6	577.224	536.673
Control6	557.958
Control6	495.954
Control6	515.557
Model14	371.643	374.3
Model14	382.484
Model14	368.184
Model14	374.888
Model55	381.75	363.197
Model55	352.437
Model55	367.954
Model55	350.647
Model56	330.526	330.716
Model56	353.859
Model56	315.497
Model56	322.984
Model20	374.111	348.825
Model20	309.2
Model20	386.377
Model20	325.61
Model28	316.881	336.998
Model28	363.032
Model28	343.074
Model28	325.004
Aspirin49	514.942	496.722
Aspirin49	499.46
Aspirin49	479.098
Aspirin49	493.388
Aspirin52	462.201	479.646
Aspirin52	485.469
Aspirin52	511.076
Aspirin52	459.838
Aspirin45	450.92	433.283
Aspirin45	419.146
Aspirin45	404.992
Aspirin45	458.075
Aspirin44	466.312	466.682
Aspirin44	459.028
Aspirin44	473.052
Aspirin44	468.336
Aspirin25	483.081	462.948
Aspirin25	476.765
Aspirin25	425.472
Aspirin25	466.473
