# Supplementary material for: Exploring the mechanism of action of aspirin in improving endometrial receptivity in PCOS rats based on uterine lavage fluid metabolomics
Source: PLoS One. 2025 May 22;20(5):e0324432. doi: 10.1371/journal.pone.0324432 (PMC12097608; doi:10.1371/journal.pone.0324432)
Supplement: S4 Table — (XLSX) [file pone.0324432.s004.xlsx]

## Sheet: Aspirin.vs.Model_Differentially
ID	Name	Formula	Molecular Weight	RT [min]	m/z	mzCloud_Results	mzVault_Results	MassList_Results	A25	A35	A45	A49	A52	M14	M20	M28	M50	M54	FC	log2FC	Pvalue	ROC	VIP	Up_Down
Com_271_neg	Salicylic acid	C7 H6 O3	138.032	5.905	137.025	No results	Full match	Full match	280308236.9502716	335034728.2879273	258318669.8295816	315278653.6652498	321026537.95956933	177190896.26880753	208554748.6016469	164975596.66613713	174478475.41897395	195308239.00110552	1.64036260297535	0.7140147585576943	6.12231425458289e-05	1	2.81309028562089	up
Com_30508_pos	Triacanthine	C10 H13 N5	203.117	3.733	204.124	No results	No results	Full match	1379501.1481029708	1410196.8267992933	923471.2879362367	882868.6768153554	1027269.3232269079	2146126.3189353333	1848539.1702073563	2557306.8616405115	1967428.2105245776	1686858.7377690435	0.550966529273796	-0.859963	0.00146564292826543	1	1.74190760598221	down
Com_4366_neg	PG (22:4/22:6)	C50 H79 O10 P	870.541	11.011	869.535	No results	Full match	No results	23883036.227430616	15696873.025461605	9620978.571241057	14417997.315787867	9404896.816478232	2744122.500312954	3656359.271215238	5932218.223318717	6629047.426023547	6180368.512656991	2.90444058684102	1.5382603184291523	0.00249139974864765	1	2.41163253163921	up
Com_14287_pos	Paromomycin	C23 H45 N5 O14	307.643	2.596	308.65	Invalid mass	No results	No results	482474.966429487	540719.1160521873	2151949.3538608016	1566228.1466387808	513710.4216864081	5069533.92040058	7164522.088463105	2187885.5876873755	3574463.1615838706	4884079.247315271	0.229675298976013	-2.12233	0.00397939284884511	1	2.24343032439463	down
Com_24345_pos	Epinephrine bitartrate	C13 H19 N O9	333.106	1.736	334.114	No results	No results	Full match	1787412.9282325606	2062803.9089395136	943869.1560603252	1144508.5541550226	1451451.4320608906	2612561.2137861243	3808973.7278316063	2810476.4439322622	2018640.8926391178	2851175.1121872147	0.524048818275253	-0.932227	0.00630249939968257	0.96	2.55650110547729	down
Com_2569_pos	PC (16:0/17:1)	C41 H80 N O8 P	745.563	11.734	746.571	No results	Full match	No results	20971759.784487974	51064056.783359	24784914.914020646	28880085.973227855	27905202.71192091	11339698.997877013	16672851.534876486	7642922.164296448	8118964.848959249	20466609.819322865	2.39108835342418	1.2576674402510697	0.00710360773677457	1	1.69430965292381	up
Com_4090_pos	AMK	C14 H28 N4 O4 S	330.179	4.932	331.186	Invalid mass	No results	No results	1270560.2025022309	9027239.56075787	1242636.799652964	4445431.127172917	2945028.5881643523	17510305.633090477	15324084.65869311	8741123.163501097	22343726.005360276	14389881.151542293	0.241745739579971	-2.04844	0.00863998819155971	0.96	2.25970360315747	down
Com_14_pos	PC (20:3e/17:1)	C45 H84 N O7 P	781.601	9.8	782.609	No results	Full match	No results	5668586093.3845415	10955498941.666437	5298380625.181146	5189184689.497024	2267972122.8412824	2250312179.0324225	1359151658.2241302	1564026607.5873318	2200051605.859239	1939624679.7360768	3.15463293237798	1.6574721454783499	0.0105080876605359	1	2.2649677060413	up
Com_17_neg	12,13-EODE	C18 H32 O3	296.235	7.698	295.227	No results	No results	Full match	6423984866.656128	4059176273.5970864	4095287145.8917994	7441345653.734313	6087549805.867364	3885775158.8545027	1835961632.73655	3848394124.290353	3141481127.4695277	2208077009.2366076	1.88390948676454	0.9137296517167045	0.0111098595908102	1	2.01038119717165	up
Com_155_pos	DL-Carnitine	C7 H15 N O3	161.105	1.387	162.113	Full match	Full match	Full match	895605422.9671624	863589089.742155	937736014.4739618	578621486.9216592	608668923.2673377	1195489476.1694872	1495066097.5495946	2490459810.9217863	970568145.8756514	2269670596.543974	0.461240199947284	-1.11641	0.0117131360501116	1	1.8040920175307	down
Com_128_neg	9-KODE	C18 H30 O3	294.22	7.419	293.212	No results	No results	Full match	623332399.5095037	319196589.4887525	299895044.37678796	683127819.686901	563445777.13973	243166652.06736925	138132087.3174718	326110554.1160088	277568991.52768177	132089667.38583294	2.22815239200275	1.1558479075738566	0.0128734080149369	0.92	1.96449464345824	up
Com_4295_neg	Gluconolactone	C6 H10 O6	178.048	1.385	177.041	No results	No results	Full match	10592088.471955365	11778402.42610264	7482692.6034646975	16471639.166677726	7365460.878751873	4196768.74278477	7877103.5513942065	5016194.885327592	3376286.5572491894	7012863.444887488	1.95385054792677	0.9663201182730584	0.0150034409084149	0.92	2.47516241900894	up
Com_789_neg	5'-Adenylic acid	C10 H14 N5 O7 P	347.063	1.537	346.056	No results	No results	Full match	94710505.91948126	103463396.71584311	70323886.26727386	68279672.64792232	53200164.07060694	35703101.47321377	39256105.340684205	29394625.217968345	33116599.700294834	75181423.08266363	1.83387831703004	0.8748979152462947	0.0155600409704923	0.88	1.79449225429526	up
Com_1123_neg	6-Phosphogluconic acid	C6 H13 O10 P	276.024	1.669	275.017	No results	Full match	Full match	80680259.52861704	32071464.76245986	32198784.535665583	40805103.339547835	73502716.28893848	33722083.46064567	18309232.75683879	16478229.868331868	30858191.646621343	14011325.407652328	2.28665082666005	1.1932360819255565	0.0163852614479393	0.92	1.86007489251085	up
Com_909_neg	LysoPE 18:0	C23 H48 N O7 P	481.317	9.261	480.309	No results	No results	Full match	64328557.75886818	75172567.32221623	61712119.485316545	56912528.158641934	90684931.2819892	60843027.33949081	53900215.48909096	37041044.92261815	31872667.0837704	31047839.799277302	1.6246060298804	0.7000899042034248	0.0172071821926078	0.96	1.76380388029961	up
Com_9938_pos	PC (20:0/22:6)	C50 H88 N O8 P	861.624	10.572	862.632	No results	Full match	No results	6504472.748532219	11621023.362277156	15950548.589396419	17670681.68375356	12342609.699645614	8292212.4344670465	6962012.067378934	5711524.737725067	6706024.306367159	4875517.598309297	1.96911428971355	0.9775468493896977	0.0173243904078153	0.88	2.2633753471492	up
Com_8296_pos	PC (17:0/18:2)	C43 H82 N O8 P	771.575	10.368	772.582	No results	Full match	No results	17342898.40170008	20494238.585079193	22030650.90990747	28815527.48638333	18009861.781988624	17484180.147717144	13515103.023364278	7551740.53674879	10247464.118305214	15378658.835366555	1.66247928920562	0.7333363679543029	0.0204219206901769	0.96	1.51892947145209	up
Com_17631_neg	Chaetocin	C30 H28 N6 O6 S4	696.092	1.525	695.085	No results	No results	Full match	60915.32469580042	248566.33984632985	94286.85321277032	66633.79322521489	72064.532254062	24237.536270025324	56074.150497167044	24384.920249154326	65681.92989668212	25798.107687273772	2.76519584856505	1.4673816648170712	0.0224901146129597	0.96	1.05360154935217	up
Com_11090_pos	Oxaceprol	C7 H11 N O4	173.069	1.365	191.103	No results	No results	Full match	1034315.0975953127	1963536.433638092	9301642.414556481	1282073.5660601875	902952.7505598785	6640707.358594909	4079263.730994408	14394340.261935633	12077393.704980375	6410338.846609641	0.332198194529481	-1.58988	0.0233137962141475	0.88	2.4218767691561	down
Com_23_neg	2,6-Dihydroxypurine	C5 H4 N4 O2	152.033	2.098	151.026	No results	No results	Full match	6543420396.580617	4586361661.314362	2220415099.668153	2900581884.1338463	4842570382.657612	1593931675.703465	3288633938.164873	1782737316.094915	1947161977.898145	1814939783.6550243	2.02287626196342	1.016408073869753	0.023475049959182	0.92	2.12122343064243	up
Com_21587_pos	R-1 Methanandamide phosphate	C23 H40 N O5 P	926.496	4.632	464.256	Invalid mass	No results	No results	225345.6536726294	411626.37423776573	3305116.541114201	668934.738947786	116709.79681788108	4932152.108004939	3542164.6047893134	1411621.0617535259	5458153.578876211	2247267.6568731926	0.26875314761201	-1.89565	0.0251767093930694	0.92	2.36408459881812	down
Com_14541_pos	Carnosine	C9 H14 N4 O3	226.107	4.642	227.114	No results	No results	Full match	2083568.6571545575	1571929.4920648255	3788854.096007595	2619619.0315261367	3925301.8966991603	5002185.098845682	4770139.764934167	3756414.566846667	4372284.882294575	11180160.033090742	0.481042071980495	-1.05577	0.0259046663969739	0.92	1.67046967216526	down
Com_1664_neg	L-Histidinol	C6 H11 N3 O	141.09	1.526	140.083	No results	No results	Full match	33717571.14085777	40509128.937967435	22269106.983962044	11595810.560906108	18465671.553911928	13976928.338717388	12367904.65408367	7335966.555934466	6597920.71739428	15734504.201364322	2.25941802816672	1.1759512168882764	0.0260267143872564	0.88	1.4265674287049	up
Com_625_pos	gamma-Glutamylleucine	C11 H20 N2 O5	520.277	5.045	261.146	No results	Invalid mass	No results	2724200.0855574124	14164172.178109184	85196814.90052179	4265982.675976828	2249264.5396804498	78204847.02103822	26593788.03334085	60774487.894410856	366800838.04102945	56983027.1549625	0.184269358918956	-2.44011	0.0260483047766431	0.84	1.86463	down
Com_30_pos	Acetyl-L-carnitine	C9 H17 N O4	203.116	1.617	204.123	Full match	Full match	Full match	5204581545.81758	10329982356.621143	4871897157.25014	5268993367.8179245	5666035218.338165	13139390034.145035	11298875332.27593	10252652663.701796	8481053510.919661	6872854004.060068	0.626268336525595	-0.675147	0.0268258383836036	0.88	2.24188064350936	down
Com_8218_pos	Tetrahydrocorticosterone	C21 H34 O4	367.273	6.394	368.28	Invalid mass	No results	No results	4662287.253708624	10615491.378617842	4271015.128892375	5607375.912086775	5736647.0167779215	9184576.862655139	15765994.935860263	13274337.869514769	8955090.833010273	7067529.798067575	0.569478767415731	-0.812286	0.02819762735326	0.88	1.33343657763913	down
Com_3497_pos	2-(acetyloxy)-3-amino-1-[1,2-di(acetyloxy)ethyl]-3-oxopropyl acetate	C13 H19 N O9	333.106	2.03	334.114	Full match	No results	Full match	39986896.949639246	30845976.97844516	21874321.76339919	30673515.965443335	37603004.95605758	64920420.430075034	55635242.80820202	47572683.96444709	30704873.95447072	51588774.536089554	0.642849747153028	-0.637447	0.0304545277118315	0.88	1.94451688099811	down
Com_20576_pos	Glyceraldehyde 3-phosphate diethyl acetal	C7 H15 Ba O7 P	379.962	4.935	380.969	No results	No results	Full match	778358.3865514039	2125201.9261967344	1260517.275546476	626318.6584447641	492054.1189898755	5786531.399728564	7463515.974147119	780241.7504265478	4399653.03872985	2759267.2924335394	0.249299077288921	-2.00405	0.0306223494895073	0.92	2.00973314248413	down
Com_6798_pos	LPH	C17 H27 N5 O4	365.207	4.742	366.215	Full match	No results	No results	3076052.705191999	9714896.320749559	9730748.13281822	12118581.260922274	10332992.79293594	17488975.436238077	18386324.792662248	16601124.561371448	12196485.3645687	28577955.45796111	0.482282613861806	-1.05205	0.0306438160936821	1	1.62868007073763	down
Com_513_neg	Allantoin	C4 H6 N4 O3	158.044	1.305	157.037	No results	Full match	Full match	104200871.15125364	119229482.08215968	70557719.3599548	91959376.84459963	154337158.98686093	62572274.40911684	98908117.89249563	35639181.03799028	48919464.21285072	68924957.40531796	1.71538530458781	0.7785326665343528	0.0323673617381255	0.92	2.16844124122047	up
Com_8714_pos	4-phenoxyphenyl 4-hydroxypiperidine-1-carboxylate	C18 H19 N O4	295.117	1.757	296.124	Invalid mass	No results	No results	1935405.4858112228	2379184.336750605	9648710.61828493	1690862.1765418607	1832972.2866783352	6704856.254431467	4886249.632697662	14065690.253406953	20980650.952059884	4299649.384324153	0.343308435571911	-1.54242	0.0343025414063264	0.88	2.29415086559485	down
Com_6498_pos	Ornithine	C5 H12 N2 O2	132.09	1.045	133.098	Full match	Full match	Full match	25365682.391573828	19161578.46445782	20358693.874465954	40241008.86530284	19753742.513028957	15322120.741245812	16428476.480312167	20327384.67173722	14959890.650071785	9480233.304356981	1.63204126298356	0.7066775335037707	0.034320322327087	0.92	1.49766756752209	up
Com_4_neg	8(R)-Hydroxy-(5Z,9E,11Z,14Z)-eicosatetraenoic acid	C20 H32 O3	320.235	7.936	319.227	No results	No results	Full match	22980801602.551167	13353615134.441431	9541886122.863121	12935297482.047977	20832641702.054375	9606758249.299238	10764551587.186262	9320281794.331436	8153574742.42464	8316343995.983593	1.72533873798582	0.7868796358827155	0.0348247388747558	0.92	1.43866100449972	up
Com_10220_pos	allantoate	C4 H8 N4 O4	176.054	1.101	177.062	No results	No results	Full match	17291978.148534168	12269817.95680192	8082364.435048805	16465360.174090203	17534133.828595318	7728667.788959001	13492778.681901043	5905616.38598639	5923693.0446751	9066982.374188922	1.70103280651202	0.7664109654197522	0.0350503653383284	0.88	1.6581448274561	up
Com_5257_neg	Tris(2-carboxyethyl)phosphine	C9 H16 Cl O6 P	286.038	2.92	285.031	No results	No results	Full match	4661701.525308956	5175278.592005166	7558541.265791481	3910384.3274247325	4885736.473006685	11053257.026385417	18715673.711972985	5120889.8730718605	8212063.062752603	9501585.568002827	0.497907125915043	-1.00605	0.0368155903699167	0.92	1.91156446577356	down
Com_10368_pos	Adipamide	C6 H12 N2 O2	144.09	2.238	145.098	No results	No results	Full match	1203075.0982785565	626036.7302883083	492818.1123476078	522730.1337555117	706643.6863746982	1302060.7431452086	2828580.487912205	1001585.6310950547	760870.3448739325	2662450.914251365	0.41508781327669	-1.26851	0.0369694829976169	0.92	1.45416235491514	down
Com_18_pos	PC (18:1/18:1)	C44 H84 N O8 P	785.594	10.37	786.601	No results	Full match	No results	11232430331.422503	14596391321.569693	7416282653.449214	8861855015.597948	4778830563.059092	6710656873.264817	5917819629.483253	3422355451.4450617	4872642293.017885	4344961001.444475	1.85550824274302	0.8918144099484353	0.037587238723075	0.88	1.45376051155552	up
Com_1420_neg	Gly-Ile	C8 H16 N2 O3	142.111	4.929	141.104	No results	Invalid mass	No results	2826801.8524076636	27850551.800718296	21595335.951622233	9354358.537344737	3095403.5944097894	35093430.92209598	32567057.553166553	32363287.151781254	45631571.16893487	34928167.44521092	0.358407310924621	-1.48033	0.03992821080499	1	2.18319170759017	down
Com_1352_pos	Ala-Val	C8 H16 N2 O3	188.117	2.404	189.124	No results	Full match	Full match	2360087.8876160644	4338624.930216322	137574280.6645878	2077312.712144871	2339651.377769131	73606733.14990376	24651224.01272753	76856022.37872905	230006779.19265667	26360569.15567958	0.344603457812536	-1.53699	0.0404174298373198	0.84	1.83121755919861	down
Com_85_pos	Arachidonic acid	C20 H32 O2	304.24	8.129	305.248	Full match	No results	Full match	5267108511.157539	2417942658.314227	2429361186.492429	5154843669.968977	4323206516.1853695	2721806837.5920177	1393702848.8189435	3086063924.0228252	2170059795.015342	1116912667.0382264	1.86798650706334	0.9014840341358452	0.0411935159943255	0.84	1.01027052590839	up
Com_565_pos	Ala-Ile	C9 H18 N2 O3	185.106	4.973	186.113	No results	Invalid mass	No results	7530421.74778601	14729727.991852006	346135182.84352165	6248540.104222718	5680724.957988839	203980763.27601817	55464693.353412226	172174244.411323	599557455.2629728	81783211.77807297	0.341723396944372	-1.5491	0.0430700163518917	0.84	1.78190205675368	down
Com_6758_pos	N-Oleoyl Glycine	C20 H37 N O3	339.277	8.13	340.284	No results	No results	Full match	42199860.563902766	16072945.10783634	16575941.208718628	31351384.555596173	26054158.865305096	17717747.23954246	10519006.810152905	20807076.84671395	14033943.984635549	9629775.5660703	1.81898976774848	0.8631374275083412	0.0436852885575746	0.84	1.04744462825454	up
Com_190_neg	Pyroglutamic acid	C5 H7 N O3	129.043	1.98	128.036	No results	Full match	Full match	385041472.7112452	401536898.0610524	273278698.47733265	145631916.27742133	516471344.5611054	138327860.07167003	186349126.9702635	233547460.96455204	105128775.43332353	205246891.26423126	1.98245464274994	0.987287858399217	0.0452534178552461	0.88	2.18993758123349	up
Com_3920_pos	SPH	C14 H21 N5 O5	339.15	4.679	340.157	Invalid mass	No results	No results	7718818.628704153	13290752.184632698	18741691.390091367	3875476.6432619146	8773025.604064222	8931091.011143444	18475805.836582445	56332742.692850575	40185989.78188481	24198057.79118164	0.353756819532533	-1.49917	0.0461445371978072	0.88	1.50407521412137	down
Com_494_pos	PC (17:1/20:4)	C45 H80 N O8 P	793.563	9.499	776.559	No results	Full match	No results	23126199.650689166	235610127.9815852	16304573.111740867	19438080.488181517	716884058.047708	6922827.891675886	8489900.773472875	6098498.7463678885	8846039.757753914	6999932.130142602	27.0727746792247	4.758770851328923	0.0466016344563663	1	2.45004983255258	up
Com_14339_pos	4-[2-(2-oxo-1-imidazolidinyl)ethyl]-1lambda~6~,4-thiazinane-1,1-dione	C9 H17 N3 O3 S	247.099	2.966	248.106	Full match	No results	No results	719938.6542886689	796162.0500441022	7541024.248419025	4056193.1701408	1154333.4474772236	4579673.140448238	11652017.979522433	8674410.191611135	8959291.244823204	3483152.8428415027	0.382013580926706	-1.3883	0.0469109637621876	0.88	1.75139632197826	down
Com_2242_pos	PE (20:3e/20:2)	C45 H82 N O7 P	779.585	10.608	780.592	No results	Full match	No results	45108011.4705604	77906918.16143654	137195960.07128716	109400695.7548748	83672128.74656889	78439998.64630106	59597302.035569884	34836328.60878555	23656445.158247914	44321060.33342553	1.88200779960777	0.9122726070420788	0.0490241465153209	0.88	1.50670545913538	up
Com_33538_pos	YPH	C20 H25 N5 O5	207.594	4.65	208.601	Invalid mass	No results	No results	322735.7240346698	327231.61515808996	620047.2556005163	712607.6940367017	258821.1901522378	803147.2810177095	359999.9861714394	1306546.3742799538	1017166.1827198557	999099.418800531	0.499657566547237	-1.00099	0.0491525583506582	0.92	1.59877081766333	down
