# Supplementary material for: Exploring the mechanism of action of aspirin in improving endometrial receptivity in PCOS rats based on uterine lavage fluid metabolomics
Source: PLoS One. 2025 May 22;20(5):e0324432. doi: 10.1371/journal.pone.0324432 (PMC12097608; doi:10.1371/journal.pone.0324432)
Supplement: S5 Table — (XLSX) [file pone.0324432.s005.xlsx]

## Sheet: S5 Table5.Model.vs.Control_Diff
ID	Name	Formula	Molecular Weight	RT [min]	m/z	mzCloud_Results	mzVault_Results	MassList_Results	M14	M20	M28	M50	M54	K4	K5	K6	K8	K9	FC	log2FC	Pvalue	ROC	VIP	Up_Down
Com_14_pos	PC (20:3e/17:1)	C45 H84 N O7 P	781.601	9.8	782.609	No results	Full match	No results	2250312179.0324225	1359151658.2241302	1564026607.5873318	2200051605.859239	1939624679.7360768	5361009888.944557	4060284153.474572	4206185216.2902975	4364127640.629787	2935592663.214766	0.44502689920842	-1.16804	0.000375402002915304	1	1.6065054022635	down
Com_23_neg	2,6-Dihydroxypurine	C5 H4 N4 O2	152.033	2.098	151.026	No results	No results	Full match	1593931675.703465	3288633938.164873	1782737316.094915	1947161977.898145	1814939783.6550243	4656931507.133253	5432362171.877856	3930342840.865877	5797393968.397278	5036183857.36339	0.419559600883042	-1.25305	0.00074661977941274	1	2.18842478675091	down
Com_5285_neg	D-Fructose 1,6-bisphosphate	C6 H14 O12 P2	339.996	2.056	338.989	No results	Full match	Full match	3420044.864963238	4706979.274285657	4512467.153838707	1834371.5820981774	5185258.802006724	8638217.141174326	14449092.868114192	12595179.45639519	11938955.552560791	13653681.093293386	0.32083363878203	-1.6401	0.00151472500782935	1	1.95224305435445	down
Com_13709_pos	1,3-Dihydro-1,3,3-trimethyl-2H-indol-2-ylidene acetaldehyde	C13 H15 N O	219.126	6.086	220.134	Invalid mass	No results	No results	9054846.76766683	6713120.150103145	9348867.617195562	8571071.405311057	7807817.728274522	6005725.152831389	6190257.903653527	5321157.552917997	4206476.031021255	5470167.142762543	1.52592680736864	0.6096857634969982	0.0016373432624891	1	1.56025370554512	up
Com_9048_pos	3-hydroxyquinuclidine-3-carbonitrile hydrochloride	C8 H12 N2 O	152.095	1.405	153.103	Full match	No results	No results	3195495.948226545	4718206.595207307	3135799.421232211	1751465.8591445817	5200132.509572601	11275669.19615327	12918958.601773098	6204496.49105184	16279624.119706975	10386485.77460305	0.315447760637683	-1.66453	0.00168235063308697	1	1.48033464340132	down
Com_5219_neg	Dodecanedioic acid	C12 H22 O4	230.152	6.321	229.144	No results	Full match	No results	7416496.590834529	9733393.321253203	4841427.1292584445	5482269.044923793	6810041.926515018	13641713.877150463	19241748.952918395	14940546.036738498	10997359.012263348	11995370.519186476	0.484117579942494	-1.04657	0.00168486148513235	1	1.99697412180104	down
Com_1093_neg	D-Xylonic Acid Lithium Salt	C5 H10 O6	166.048	1.312	165.041	No results	No results	Full match	37422511.758668974	65018214.29023446	46345187.076236285	31985028.62314942	33676383.97101015	74558083.2587532	104290527.82612407	74846749.82486166	89805592.25463808	82971167.74522425	0.502840197999145	-0.991828	0.00282417547076806	1	1.94678171652267	down
Com_12097_pos	D-Galactosamine	C6 H14 Cl N O5	215.056	1.279	216.063	No results	No results	Full match	2968920.3648629114	3290550.2507114112	4389409.080151063	2659864.5805443493	4245191.621516566	5482151.224466842	6626743.608361952	8845709.243376201	5672035.77989827	4923288.83583247	0.556385913552735	-0.845842	0.00331886626801241	1	1.66593767399987	down
Com_11918_neg	Dl-3-Hydroxynorvaline	C5 H11 N O3	133.074	1.372	132.067	No results	No results	Full match	1551570.4198956445	2289794.2946132254	2180758.2254589675	1582479.3868371479	2304924.9540310223	4996271.208497144	4950891.212316421	2999514.0661891014	2819324.1584790456	3367182.6609330946	0.517923605399925	-0.949189	0.00353079924881638	1	2.04134067261615	down
Com_11818_pos	PC (15:0/16:1)	C39 H76 N O8 P	350.25	8.315	718.534	No results	Invalid mass	No results	1943028.7459404385	1964214.726407965	1935081.839767967	2658669.4663484595	4746577.037169884	9081627.611353293	5404524.1220546	10964604.057238635	4110356.4773500618	6028756.779214815	0.372228731666904	-1.42574	0.00396372495260447	0.96	1.82540626004731	down
Com_11300_pos	(11E,15Z)-9,10,13-trihydroxyoctadeca-11,15-dienoic acid	C18 H32 O5	310.214	6.408	311.221	Invalid mass	No results	No match	3675729.511462866	9627816.447830368	5091695.904755947	5106393.63786523	5653327.4288267605	15953439.84359083	7937245.136900393	16107157.450485436	13603551.36871166	11215926.129706003	0.449802043072743	-1.15264	0.00417267866804604	0.96	1.36762430190216	down
Com_7762_pos	4-Acetamidobutyric Acid	C6 H11 N O3	145.074	5.164	146.082	No results	No results	Full match	12443631.458654694	16145414.350784058	9610073.575674746	8565771.343591798	1.4844e+07	19192574.911973428	22149100.255833454	16983102.765186638	26683350.95573686	32036549.250233248	0.52637058152374	-0.925849	0.00478517055097367	1	1.53738172372646	down
Com_599_neg	N,N-Dimethylglycine	C4 H9 N O2	103.064	1.284	102.056	No results	Full match	Full match	88169248.60850061	62450307.22222553	85660269.3524587	57983871.168865785	44509638.9408364	106168092.99861304	125216258.96122636	154560649.40416527	126638996.8150583	98481733.8107861	0.554397534598642	-0.851007	0.00535174392392942	1	2.08189941728154	down
Com_4949_pos	FNH	C19 H24 N6 O5	416.182	5.94	417.189	Full match	No results	No results	4650041.884102748	7911322.448704353	3960425.830296557	2393138.227960168	5755755.935590362	14792234.245153287	18336887.391298223	9784616.735944606	9611974.223547613	8972397.105865879	0.401161668972863	-1.31774	0.00571268780486171	1	1.23917975148918	down
Com_12061_neg	Pepstatin	C34 H63 N5 O9	685.464	8.574	684.456	No results	No results	Full match	545863.5788499971	683724.5148884825	225066.53152823632	934869.0682219598	655506.3029111521	2010185.6540913905	2745055.936448801	1189157.351304364	1058888.2664987205	2635281.4895005324	0.31592138748578	-1.66236	0.00586538862283526	1	1.68033725126758	down
Com_3398_pos	2-Isobutyl-3-methoxypyrazine	C9 H14 N2 O	166.111	1.488	167.118	Full match	No results	No results	4605926.146724811	9265426.468622003	7954622.399614982	2487487.8212033873	23687702.935391653	101120509.89822137	30305702.140667092	16831488.075675823	112919364.14464325	54413905.836950295	0.152099300423365	-2.71691	0.00593813143501926	0.96	1.63103489460156	down
Com_368_pos	PC (17:0/17:1)	C42 H82 N O8 P	759.579	10.357	760.586	No results	Full match	No results	551926967.7013392	488964099.67830193	297925798.23094743	333630091.3186511	277119746.0333676	740301404.4731303	776545263.7695488	741618157.7107772	709395967.6732054	796419086.4901214	0.517912260791332	-0.94922	0.00666679200176133	1	1.66087153261337	down
Com_26721_neg	L-Homocitrulline	C7 H15 N3 O3	189.111	1.402	188.104	No results	No results	Full match	249367.15992704857	374763.50790410937	193283.36629343877	167608.27240462494	503017.1286877212	647065.8808217602	920568.3796998851	516135.76084490435	615711.5444629524	840207.3157212592	0.420387069319217	-1.25021	0.00688258229935187	1	1.87250340865014	down
Com_580_neg	PI (18:0/20:4)	C47 H83 O13 P	886.558	9.791	885.551	No results	Full match	No results	67067016.43326406	66332305.99755231	92811761.52168216	104718227.17354575	112777239.99573036	42763910.17182104	54528016.578478776	49732860.381135896	50339037.69895513	67678046.3451549	1.67409982865648	0.7433855601543514	0.00715384253089394	0.92	1.68528913309454	up
Com_20682_pos	Ethyl oleate	C20 H38 O2	310.288	11.192	311.295	Full match	No results	Full match	3793595.2691088626	1930168.3017861152	4480780.090244051	5434606.904478441	3529451.455623159	1990318.851433407	1650886.2654093986	1775276.0230709687	1133398.1809732488	2120178.2761585093	2.21089673357795	1.1446316414208744	0.0082885918086844	0.92	1.63766386210772	up
Com_4295_neg	Gluconolactone	C6 H10 O6	178.048	1.385	177.041	No results	No results	Full match	4196768.74278477	7877103.5513942065	5016194.885327592	3376286.5572491894	7012863.444887488	13424991.672532553	10358494.818866353	10488507.716397248	8570474.201377962	8900563.877873525	0.531070870164713	-0.913024	0.00929035231023536	1	1.7252180602253	down
Com_206_pos	Lysopc 20:4	C28 H50 N O7 P	543.334	9.476	544.341	No results	No results	Full match	1141002320.60442	429813595.3501044	1616394648.3958087	922321569.6004304	1254090387.8518147	5.2958e+08	246343833.43353033	308262110.5809064	309597588.5974228	565394511.5232668	2.73768987568057	1.4529590279843363	0.00943661139849373	0.92	1.5133225671764	up
Com_12617_pos	cis-7-Hexadecenoic Acid	C16 H30 O2	254.225	9.514	255.232	No results	No results	Full match	7635246.046417088	6119049.16388075	7644818.594336583	6490742.698157412	7621901.824283325	5940967.417537046	5450567.963347227	4243713.082498851	3275982.2506229845	4152411.4766077404	1.53972898268112	0.6226764354976501	0.00961896387930004	1	1.5546356037479	up
Com_17413_pos	Histamine	C5 H9 N3	111.08	0.979	112.087	Full match	Full match	Full match	3053399.2929290617	6193001.021215849	2142867.808432211	1902809.9297884323	1557713.393549361	5464437.05682215	12072401.571737941	15031531.497242209	5782162.469304154	5398753.32973109	0.339429344548097	-1.55882	0.00965529600074525	0.88	1.24842028754357	down
Com_9807_pos	7-methoxy-8-(4-methyl-2-oxo-2,5-dihydrofuran-3-yl)-2H-chromen-2-one	C15 H12 O5	272.067	5.316	273.074	Invalid mass	No results	No results	934944.9896815062	4222160.736325152	489342.3611377867	627274.1418494516	3015908.563355068	4607688.605805331	9422856.840177063	17109451.190183423	9943400.044258252	4176740.9114148743	0.205249724959387	-2.28455	0.00970347075351388	0.96	1.32472455152516	down
Com_7838_pos	HET0016	C12 H18 N2 O	228.123	4.014	229.13	Invalid mass	No results	No results	2567912.3538780296	2655955.164002586	882286.5487226121	909114.9009254314	3346009.518363277	10834534.17884417	13860848.72870373	2300028.102622904	8580604.95541629	7405546.8533726055	0.241063325908695	-2.05252	0.0100412908909703	0.88	1.41461652915379	down
Com_11840_pos	LPE 18:3	C23 H42 N O7 P	475.271	8.31	476.278	No results	Full match	No results	5649374.673750753	3801050.792979913	8433340.903809011	13897897.727091182	5978426.321091484	4664142.264257112	2034115.6134278232	3025040.580641374	2772833.544173208	1586782.5075871046	2.68126959030231	1.4229162834900362	0.0103324296955804	0.96	1.67879240565848	up
Com_800_neg	Traumatic acid	C12 H20 O4	228.136	6.2	227.129	No results	No results	Full match	41647154.03423245	58536717.79751468	35652151.84899151	29336414.751905203	36838031.39866885	116272955.12400235	73856205.04098007	47749585.41693003	95184682.45641439	64015236.398926295	0.508741687538426	-0.974995	0.0103863658146733	0.96	1.36845167125544	down
Com_2782_pos	DLK	C16 H30 N4 O6	374.217	4.699	375.224	Full match	No results	No results	53427771.38418946	19349943.728109866	40776382.263560906	59225623.652415104	29471467.60110956	27731173.84316467	11142607.255938694	11643375.839861646	8576525.191495035	4157035.7295530583	3.19761095956268	1.6769944226044327	0.0105328681447183	0.96	1.39741514479181	up
Com_8869_pos	Tetranor-12R-HETE	C16 H26 O3	248.178	10.386	249.185	Invalid mass	No results	No results	15801979.739674693	9001535.84362357	19626462.342441052	20273893.03067383	18733735.355419118	10469330.587107835	8342437.117158689	3933576.5589203574	4547449.863304995	9757249.573508745	2.25202450467908	1.171222525724824	0.0111094914746966	0.92	1.56976802215671	up
Com_272_neg	Deoxyribose 5-Phosphate	C5 H11 O7 P	214.024	1.333	213.017	No results	No results	Full match	71672938.58725351	173731669.3523838	86105228.01009634	71106950.19226731	93710626.58553675	193254219.26653096	168716710.40779635	183708193.07522595	236934485.9475938	140548253.52120942	0.537638558350822	-0.895291	0.0112078360866225	0.92	1.18052318824602	down
Com_2545_neg	Amino adipic acid	C6 H11 N O4	161.069	1.352	160.062	No results	Full match	Full match	17233229.87485461	20380448.978815425	16852274.628958784	10074180.049166197	16208800.953731135	22919062.390485432	30540894.873660725	25258843.02883595	23800462.80013233	25470604.521556195	0.630900992324102	-0.664514	0.0116568095565339	1	1.41953112291509	down
Com_911_pos	5-(6-hydroxy-6-methyloctyl)-2,5-dihydrofuran-2-one	C13 H22 O3	243.184	6.171	244.191	Invalid mass	No results	No results	105795303.9635006	186892131.25065687	88943076.6218997	80407083.28057958	86950313.43213227	180882614.6109441	211255922.6896408	186596278.0990407	205407468.99665025	213175338.87370503	0.550464461611298	-0.861279	0.0119044071030253	0.92	1.23359729047609	down
Com_286_neg	Cytidine-5'-monophosphate	C9 H14 N3 O8 P	323.052	1.492	322.045	No results	Full match	Full match	75175907.02848133	169002004.17611402	70568132.89529294	99201483.56070222	122702813.82231408	224071997.21727443	175028131.17884693	272237319.60237294	170720960.25602317	153910025.0755691	0.538822640882883	-0.892118	0.012047152842278	0.96	1.18586952074667	down
Com_459_pos	2-Arachidonyl Glycerol ether	C23 H40 O3	364.296	10.451	365.303	Full match	No results	No results	542080940.690394	243988811.3150386	212997031.38173604	610890659.1156644	682562273.7194415	172187227.54143074	256657182.03685868	164463344.88655278	63808270.37132958	103002699.569296	3.01600216205092	1.5926374628171285	0.0122682362278645	0.92	1.20339199785784	up
Com_2969_pos	Tyrosylalanine	C12 H16 N2 O4	235.085	2.647	236.092	Invalid mass	No results	No results	18046638.83623961	6806741.475073013	24330598.788365558	44539712.269606665	9981045.029441396	5445545.39495087	4209739.326299269	8927034.671082433	2646946.0516077857	3543184.421694239	4.18629311841256	2.065673330627329	0.0128688268606105	0.96	1.13709361146777	up
Com_3567_pos	Trigonelline	C7 H7 N O2	137.048	1.321	138.055	Full match	Invalid mass	Full match	27186922.302306935	29096056.48902647	22486063.03884239	15017394.737085965	27851718.23924043	49917883.10708354	101327167.80099133	31244314.16129423	39164636.6618314	70946635.32820141	0.415713909678905	-1.26634	0.0136734272565325	1	1.7740590852952	down
Com_278_neg	L-Glutamine	C5 H10 N2 O3	146.069	1.238	145.062	No results	Full match	Full match	217647707.8735913	250922364.59381038	215866475.95986316	121298692.73115472	228009142.61466202	303590978.0278096	401713351.0190284	273821472.00695413	313216452.26600426	360656388.3593305	0.625375216717055	-0.677206	0.0149087034633258	1	1.36191716733265	down
Com_16430_neg	L-Saccharopine	C11 H20 N2 O6	276.132	5.078	275.125	No results	No results	Full match	556543.3441870246	669281.2675953599	222284.29689967	344941.6088897912	1425420.358084726	2519941.438120849	1732917.3669652794	814905.3442986452	2607037.700364576	1890999.3696317533	0.336455964518234	-1.57151	0.0149181026702565	0.96	1.41128902607159	down
Com_8040_neg	5-Aminoimidazole-4-carboxamide-1-beta-d-ribofuranosyl 5-monophosphate	C9 H15 N4 O8 P	338.063	1.422	337.056	No results	No results	Full match	2515603.737994691	4527598.751018118	2982196.9394216714	5255567.346176848	2444718.36718733	8695273.070627766	6326720.618828113	6831179.918580912	7338595.5935627185	3895889.3552675005	0.535718933128312	-0.900452	0.0149402719855476	0.92	1.87213800316773	down
Com_1188_pos	6,9-dimethoxy-11H-indeno[1,2-b]quinoxalin-11-one	C17 H12 N2 O3	292.085	3.526	293.092	Full match	No results	No results	44175412.44044161	45053269.01003217	11953458.772068605	13504129.388578916	36325176.01485859	40258814.75571199	406708018.12350386	66885984.875624985	150886874.93280172	204702338.33935693	0.173687767829216	-2.52543	0.0150395551140743	0.92	1.6073237238212	down
Com_4610_neg	4-Hydroxy-2-Oxoglutaric Acid	C5 H6 O6	162.017	1.385	161.009	No results	No results	Full match	4952153.289722811	10021083.726482755	9710257.689771712	4410711.685723989	8240241.465670732	17358449.63150185	11907148.749143781	17012581.2416543	11895722.232344158	10647475.503535893	0.542483299383349	-0.882349	0.0160205430984841	1	1.76015370327059	down
Com_10455_pos	Equol	C15 H14 O3	242.095	5.825	243.102	No results	Full match	Full match	4304348.627390498	7634010.623534139	3907823.085934098	1318023.8393394388	4321985.065011347	11608076.594919788	11594933.422504406	12037802.71884607	31093216.594254654	5680193.770842984	0.298360383767042	-1.74487	0.0163561895365194	0.96	1.67460101219262	down
Com_27728_pos	QNK	C15 H28 N6 O6	388.207	1.789	389.214	Full match	No results	No results	2770743.3327098256	1198323.3430714603	3224085.55393936	2243056.55176843	1796042.588043799	991909.492494414	1421688.4538984539	758588.2476064842	1072864.8249433876	1404962.8730161868	1.98800420393985	0.9913208077033988	0.0164173233355194	0.92	1.16391575028403	up
Com_39705_pos	PC (19:0/20:4)	C47 H86 N O8 P	403.293	11.492	824.619	No results	Invalid mass	No results	352240.45372313977	492735.26687628037	155878.523613569	253944.03508440946	394926.69438103354	568243.5864757475	460825.23031910526	1175610.5951351072	566732.0179501392	824842.3432159533	0.458734304575555	-1.12427	0.0164304671405062	0.96	1.3011593337054	down
Com_4878_neg	Phenylpyruvic acid	C9 H8 O3	164.048	5.591	163.04	No results	No results	Full match	4364718.001602372	8286081.9916304955	3169903.9289883557	1782314.199083043	5908477.737331396	13445877.904731326	11742243.144966973	7084325.607673632	11968982.300244955	12146811.283421176	0.416957432225816	-1.26203	0.0166620514054463	0.96	1.53727121998974	down
Com_1188_neg	Fumaric acid	C4 H4 O4	116.011	2.338	115.004	No results	No results	Full match	48932010.187943384	52387462.18499939	27906491.8666112	21908198.154701617	33310437.518401086	56611990.15964487	48912760.819600746	79709806.69835299	60761277.92674758	82994066.58757819	0.560639091606697	-0.834856	0.0172938505106248	0.92	1.63958307880271	down
Com_4006_neg	D-3-Phenyllactic acid	C9 H10 O3	166.063	5.521	165.056	No results	No results	Full match	5060281.656502342	19269577.096484825	5853814.32132529	3066978.0207023015	3827140.760219164	11235276.489244312	25352743.47442743	16787418.02352627	25358538.083016954	19330934.35759628	0.378094383541278	-1.40318	0.0173173582130407	0.92	1.75388953491755	down
Com_3293_pos	5-Fluoro-2-[(3S)-1-(2-fluorobenzyl)-3-pyrrolidinyl]-1H-benzimidazole	C18 H17 F2 N3	313.139	3.498	314.146	Full match	No results	No results	18974502.8755193	28289315.478677403	4270424.245635685	4557088.161225055	23704627.196657646	27873544.79822083	76010616.45934173	31216427.055750865	91536122.19815834	79624391.06853728	0.26054878515765	-1.94037	0.0179084568847541	0.96	1.44543554044405	down
Com_4387_pos	Lysopc 18:3	C26 H48 N O7 P	517.316	9.756	518.324	No results	No results	Full match	16179372.771618454	15671779.145486252	19694806.026488915	50589013.95677692	15788510.785424847	15245346.426326906	6542775.220196719	7861530.282727791	9303060.437325828	8946513.78122285	2.46190788807162	1.2997767846053643	0.0182708024748707	1	1.37886348457676	up
Com_1448_pos	Oleic acid	C18 H34 O2	282.256	10.355	283.264	Full match	No results	No results	121466889.89435753	56792227.83277652	162009931.1068181	210584839.09489423	108946751.22178794	63994018.51737982	58620626.45941515	19223650.010893784	51733785.08111703	63769943.65250026	2.56390553555753	1.3583431083321333	0.0185998091816922	0.88	1.59694488175852	up
Com_384_neg	Hydroxyglutaric acid	C5 H8 O5	148.037	1.328	147.03	No results	No results	Full match	39884616.49678857	86873420.87460102	26980393.19210195	46316351.949085966	52520410.05641343	102887565.9489798	92589944.7740065	104767775.6955991	97712539.23168768	68562800.16417041	0.541401984377539	-0.885228	0.0199927196442165	0.96	1.40774	down
Com_152_pos	D-Proline	C5 H9 N O2	115.063	1.344	116.071	No results	No results	Full match	1750185480.2122326	1998845903.5485554	2067410870.0706053	1144311008.3844974	2109139114.751888	3723110549.4853396	3460572312.3598027	2520996926.86206	2247740744.9224286	2282070699.745992	0.637177137437943	-0.650234	0.0202496404667668	1	1.40890630990713	down
Com_2991_neg	Suberic acid	C8 H14 O4	174.089	5.552	173.082	No results	Full match	Full match	8556373.695477555	18932837.252606384	7811684.572260564	6757821.377314954	9988641.915820586	15965651.408538483	16326384.13830305	13942916.008360837	24553091.59458648	23364174.81169077	0.552800135146833	-0.85517	0.020252293404433	0.88	1.37153480253029	down
Com_5366_pos	Porphobilinogen	C10 H14 N2 O4	226.096	4.876	227.103	No results	No results	Full match	11346220.28364301	18369464.632490695	9471518.19190812	6554521.257609032	11081421.919211231	18371735.796306927	19883591.01392468	14617143.100163482	26374918.151584305	19148101.487765003	0.57749747010644	-0.792113	0.0204049593435511	0.96	1.18591235458391	down
Com_177_pos	PC (16:0e/2:0)	C26 H54 N O7 P	523.365	9.915	524.372	No results	Full match	Full match	1013880062.2960275	561425830.8539767	1558649230.312026	2195380150.005207	1271665567.8489003	973413532.5978347	366921867.6172413	375505940.70561516	486188396.95926905	557655801.770893	2.39193949690053	1.2581808976357234	0.0205655231390022	0.96	1.17884972069801	up
Com_11090_pos	Oxaceprol	C7 H11 N O4	173.069	1.365	191.103	No results	No results	Full match	6640707.358594909	4079263.730994408	14394340.261935633	12077393.704980375	6410338.846609641	2864629.0238002604	4689612.471596205	5395603.864691357	1480708.526514446	2765913.291695142	2.53552334040694	1.342283554993922	0.0212582618225242	0.92	1.07211542513949	up
Com_2974_pos	(2E)-6-hydroxy-2-methyl-6-(4-methylphenyl)hept-2-enoic acid	C15 H20 O3	270.122	2.59	271.129	Invalid mass	No results	No results	19403797.17701423	7249147.119185244	24786199.280988447	45184765.41214075	10435121.999438187	6728882.056372176	6308604.72354271	10015852.048349237	3012575.997433006	4480438.381267647	3.5048056395929	1.8093344412201355	0.0216543723639808	0.96	1.02130785513675	up
Com_28705_pos	4-oxo-4-[(1-phenylethyl)amino]but-2-enoic acid	C12 H13 N O3	201.079	5.018	202.087	Invalid mass	No results	No results	1476836.7278305206	2123189.969156451	1506035.3368181058	999015.951758414	990926.9969119402	2812348.5454679243	2813515.1018937454	1319217.1753285993	3373000.8824227597	3561198.6206083633	0.511266061059733	-0.967854	0.0218144465673446	0.88	1.17302848689527	down
Com_11459_neg	Dimetghyl 4-Hydroxyisophthalate	C10 H10 O5	210.053	5.474	209.046	No results	No results	Full match	1021660.6676685114	923836.8068508902	871160.477258491	659793.8854649861	915654.9011293108	1436326.2038208332	1938460.257313216	979607.901853851	1278116.4829851682	2566583.8405468175	0.53568191444273	-0.900552	0.0218255156210673	0.96	1.08902022973104	down
Com_10415_neg	Isoquercetrin	C21 H20 O12	464.096	5.425	445.078	No results	Full match	No results	560331.2561414612	1148655.1669655272	557165.9663617064	660828.8432778108	712941.9249095628	1605452.7421182804	1085494.0417901382	1271202.1486170958	2325647.5868156455	809412.3912002348	0.512866847169982	-0.963344	0.0221953914150413	0.92	1.12833861301115	down
Com_28815_pos	VQH	C16 H26 N6 O5	382.196	3.04	383.204	Full match	No results	No results	2790299.830001789	1097163.6538047693	1199315.3026075736	2232461.5930095087	1446794.7182656205	882919.0493614627	820087.653861648	1153604.6691570056	892013.337670745	709460.8882923934	1.96632274197403	0.9755001375641761	0.0222836265094149	0.96	1.27029484027715	up
Com_3847_neg	P-Acetamidophenyl-b-D-glucuronide	C14 H17 N O8	327.096	5.208	326.088	No results	Full match	No results	4743968.999558682	11313391.329643724	2554050.565942108	1762107.6783636075	6809830.930077836	12381294.81505735	27427562.535597164	9036913.404331598	12600392.387279818	13285171.004505692	0.363747681129285	-1.45899	0.0223861707199128	0.96	1.66012790708545	down
Com_19257_pos	LysoPC 20:2	C28 H54 N O7 P	547.363	10.067	548.371	No results	No results	Full match	3367006.341371517	810359.3001534349	5522053.707409184	6675139.28899318	3156122.573805795	1722751.3756024174	596470.8358051772	863883.830723226	486576.1401595005	1280575.9526770457	3.94538641808865	1.9801666072498514	0.0236497691562842	0.88	1.3643996209877	up
Com_3304_neg	Sorbitol-6-phosphate	C6 H15 O9 P	262.045	1.465	261.038	No results	Full match	No results	12442908.926883519	15531351.696206214	14924900.225767013	10603761.81993521	9184685.984613834	12714412.562571421	20186728.531985667	28879439.94754297	20208485.97537083	19108585.780309908	0.620069872233293	-0.689497	0.0237749901687075	0.92	1.45319240096569	down
Com_13806_pos	All trans-Retinal	C20 H28 O	284.215	8.725	285.222	No results	No results	Full match	3267639.235875909	1364803.8001164088	2959759.7199101956	4161630.5067098243	2627465.946916763	1853448.4601649065	1101035.0806097062	1316223.2139237628	1383298.7948904776	1669780.3540221187	1.9636427660233	0.9735324925020068	0.0241705941245884	0.88	1.0452920900972	up
Com_351_pos	C-8 Ceramide-1-phosphate	C26 H52 N O6 P	505.355	9.853	506.362	Full match	No results	No results	317049276.1011783	129973115.3735976	559622213.2419326	978339264.0375961	573431988.1133274	241815879.17637184	152673254.20716354	114258318.04464939	79415948.28145699	119130488.49525543	3.61718926111585	1.8548690856712904	0.0242528737224776	0.92	1.1275418153327	up
Com_3075_pos	2-[(3S)-1-(3,4-Difluorobenzyl)-3-pyrrolidinyl]-1,3-benzoxazole	C18 H16 F2 N2 O	292.142	4.749	293.15	Invalid mass	No results	No results	13976121.302337278	29877497.152565103	2927100.116943856	3667198.0297560985	19098055.28634909	25508111.29713142	81276658.18147585	27358431.6105781	84061753.42782968	42382344.62933893	0.266881663518421	-1.90573	0.0244219038757849	0.92	1.29594263940815	down
Com_19641_pos	Quinoline-4-carboxylic acid	C10 H7 N O2	173.048	5.37	174.055	No results	No results	Full match	2216270.9930066173	3819568.1931660026	935155.9934095654	1091479.5433815408	2328803.5693602534	5210604.462723701	9933685.403924026	4591527.843356178	3057071.521557975	3055412.469077527	0.402010097710479	-1.3147	0.0247987743875206	0.92	1.56509905275442	down
Com_5049_neg	NSI-189	C22 H30 N4 O	366.24	7.98	365.233	No results	No results	Full match	11591215.45593769	16798486.758189783	8885079.431690294	7809836.994261065	8937128.286847126	14831523.985113874	18414615.95746258	19101195.83411816	15678328.4461249	14463198.648297274	0.65489746187108	-0.610659	0.0248084150796028	0.88	1.22880446826594	down
Com_645_neg	2-Hydroxy glutaric acid	C5 H8 O5	148.037	1.867	147.03	No results	Full match	Full match	63306376.80285956	100770857.63250555	64548697.330609865	37710311.92255282	44791239.01793642	95251695.23069948	132497520.1596918	101030539.04825532	89520635.46444125	102728450.17283487	0.597140616364207	-0.743857	0.0254586274035543	0.92	1.28496508351214	down
Com_3620_neg	3-Phenyllactic acid	C9 H10 O3	120.058	5.592	119.05	No results	Invalid mass	No results	5552180.660773702	21893229.07872845	6352592.612268698	2158130.6187114804	4659401.844135472	13682027.176499665	24664055.18427137	19177863.039564256	28212523.672980163	22026374.879560366	0.37689739176129	-1.40776	0.0256284056829631	0.92	1.81687023921433	down
Com_19996_pos	Cannabidiolic acid	C22 H30 O4	358.215	6.52	359.222	Full match	No results	No results	5948520.767324191	2599761.931797496	2864977.9803434643	4705210.775623303	2666587.749469741	1941984.5870016445	1945001.7455267494	725840.7473164313	2098619.642363827	2320713.3191970177	2.07979698305198	1.0564427082515633	0.0262709801713162	1	1.22321755332579	up
Com_2156_pos	Lysopc 17:0	C25 H52 N O7 P	509.351	9.233	510.356	No results	No results	Full match	32613442.268159457	4034707.442970639	83244696.63042861	128762920.62223567	36846306.54739399	11825486.566684077	2878350.4025034322	1984483.8693204457	3584829.8460738934	10752419.297004929	9.20215401943074	3.2019716034971646	0.0267333639255119	0.92	1.31213922082427	up
Com_521_neg	Indoxyl sulfate	C8 H7 N O4 S	213.01	5.51	212.003	No results	Full match	Full match	33438484.580102954	130789869.10661767	28395309.26031635	30915939.12626899	96317437.19778982	151775024.82892102	222116638.2627521	76818926.76733573	146011842.0622891	184366389.93361014	0.409501493711699	-1.28806	0.0278171104832444	0.92	1.46733456501687	down
Com_5447_pos	FRH	C21 H30 N8 O4	480.224	4.904	481.231	Invalid mass	No results	No results	27192371.256850593	5473272.910847413	37590135.808712885	27887312.854246944	20022249.312824886	5127128.819109067	8412671.231389206	10889894.401722962	6322727.924659255	4448218.2286681635	3.35690885480239	1.7471333661955113	0.0280808315155643	0.88	1.0491600748723	up
Com_110_neg	D-Erythrose 4-phosphate	C4 H9 O7 P	260.03	1.447	259.023	No results	Invalid mass	No match	406045425.5198522	978316445.8301742	477448326.65992093	404353190.98975074	676814780.2371384	869310099.6035769	1097086008.0381198	716102100.8822443	1451030032.337846	908832875.5247427	0.583650813836563	-0.776823	0.0281919435911442	0.88	1.40914026278751	down
Com_1841_pos	PC (20:2/20:2)	C48 H88 N O8 P	837.626	9.782	838.634	No results	Full match	No results	76331158.78037862	96582153.35510457	32363998.280805804	43669609.77539976	59267547.86066988	93926663.60572973	115164791.6684265	95730338.92871946	142255703.36356914	95535384.08494279	0.568019076720661	-0.815989	0.0287544455217397	0.88	1.32375277464702	down
Com_17447_pos	GPK	C13 H24 N4 O4	600.36	4.717	301.187	Invalid mass	No results	No results	6574740.916885088	2431787.7364706	2828759.0785620143	6744818.022553575	2508539.9236547253	3261111.1584025268	1482580.8837921785	1999826.4865134628	825713.5036319605	1195489.935491544	2.40608267501532	1.26668621557525	0.0287644879845914	0.88	1.00054490593553	up
Com_122_neg	UDP-N-acetyl-alpha-D-glucosamine	C17 H27 N3 O17 P2	607.082	4.608	606.075	No results	Full match	Full match	338017232.2126423	409227340.53470916	613244234.169256	322439473.30733335	214696467.0800219	500954034.6299582	498106302.35627156	827589274.2308314	676030681.3178071	665241935.4098833	0.599012415950338	-0.739342	0.0289703605234407	0.92	2.15540920135651	down
Com_6587_pos	Daidzein	C15 H10 O4	254.058	5.715	255.065	Full match	Full match	No results	9686960.459681159	22992983.54520371	9335374.721855823	3373752.1635696953	11924933.224667635	43659436.53504281	42767582.683112614	40924437.44367725	24005409.488570433	10637680.108991964	0.353802059627387	-1.49899	0.029584070968005	0.92	1.53464779028561	down
Com_3034_neg	LPE 20:5	C25 H42 N O7 P	499.27	8.228	498.263	No results	Full match	No results	5200350.991765722	2307842.4833702315	11455630.018891674	19298718.89416734	5724093.759690045	1783984.047905996	1926195.1135439486	2847399.675255042	1291706.7363092008	3760063.7716573947	3.78889762397182	1.9217781587477736	0.0301250076918421	0.92	1.56826620165792	up
Com_1097_pos	LPC 18:3	C26 H48 N O7 P	517.318	8.416	518.326	No results	Full match	Full match	62261733.55658995	41439198.81853778	146858435.74318942	295539358.4982886	69350310.00879589	47516640.68616001	23294854.49013811	20221653.961622197	28931974.222408414	47049421.035356335	3.68500263765832	1.881665651975763	0.0304333157092888	0.92	1.54180881739102	up
Com_2769_pos	Diosgenin	C27 H42 O3	396.303	7.948	397.311	Invalid mass	No results	No results	27949062.49402342	48393359.02033405	12579732.6436817	9618598.968745165	52233062.68769246	131160598.59140724	131430112.2063091	70647288.53443228	76509433.87890044	29774350.099086426	0.343040598986849	-1.54355	0.0313176709234798	0.92	1.22103168089861	down
Com_2948_pos	(5E)-7-methylidene-10-oxo-4-(propan-2-yl)undec-5-enoic acid	C15 H24 O3	252.173	6.574	253.18	Full match	No results	No results	32574180.95189237	103676250.64666335	56919362.6877325	46445036.81875611	53673881.58817007	84214506.23422109	117996600.58061816	87819034.97405225	131566138.64057656	80352037.44784346	0.584300618704138	-0.775217	0.0314330556113135	0.88	1.64946936393439	down
Com_8087_neg	Oxoadipic Acid	C6 H8 O5	160.037	2.275	159.03	No results	No results	Full match	3985336.2288646423	4375722.897130705	4326742.8291304475	2762272.8974684235	5061721.5373871215	8631974.827783046	7485599.308289048	4801161.208882166	4543066.888268841	6104071.69607321	0.649809234996162	-0.621912	0.0316162335370389	0.92	1.22960254343121	down
Com_145_neg	Pantothenate	C9 H17 N O5	219.111	4.982	218.103	No results	Full match	Full match	391971187.17541957	540234848.4393454	348678152.306154	211628380.32049778	538313507.1341454	807212974.1545068	958697253.114162	488940981.8001992	586720745.0983489	621645632.5234448	0.586398637839026	-0.770046	0.0316788230548035	0.92	1.24421395812885	down
Com_2253_pos	PC (18:5e/4:0)	C30 H52 N O7 P	569.349	8.848	570.355	No results	Full match	No results	21690887.17851334	11327030.430547658	71125083.53306337	121271092.14893042	19701317.56021598	9744194.34038249	6117586.022518857	9514192.908676947	3445484.480406031	18937412.08758799	5.13235366905964	2.3596205895659286	0.0318581329167501	0.96	1.54001174661876	up
Com_30692_pos	3-hydroxy-4-(3-hydroxyphenyl)-1,2-dihydroquinolin-2-one	C15 H11 N O3	253.074	4.684	254.082	Full match	No results	No results	1385655.0658973528	2610283.1755643524	2063910.3905737947	733299.0913130328	1520028.4401395537	2625693.904157605	3231963.082450289	3032887.9439645126	2894552.973872481	3422299.448673655	0.5466534457182	-0.871302	0.0318622418161318	1	1.4564566029489	down
Com_398_pos	8Z,11Z,14Z-Eicosatrienoic acid	C20 H34 O2	306.256	10.083	307.264	Full match	No results	Full match	539013894.9063642	230341188.60943905	830340466.5922483	729285762.4426607	709503820.0703647	445265458.3808776	218434167.30208805	144259357.779834	162424442.3249657	366838581.51408345	2.27223685822515	1.184113229374301	0.0319606527747216	0.92	1.18099305155036	up
Com_5179_neg	3-Methyladipic acid	C7 H12 O4	160.074	5.368	159.066	No results	Full match	Full match	6297368.1496151695	10889358.349043982	4144051.0427134964	3098728.772851162	5302853.3003699975	8679432.064570215	13016741.514919622	7903349.555381448	11923008.692668522	11890755.27832132	0.556647254374487	-0.845165	0.0319929876232019	0.92	1.53187440434603	down
Com_1597_pos	Cuminaldehyde	C10 H12 O	148.089	6.728	149.097	Full match	No results	No results	98372587.02474572	86176312.60675989	155662962.4196402	184223532.69031614	192657137.82494524	80697426.26199442	74322877.41164654	98324127.38843057	91977365.51589599	66989157.442797326	1.7392032047014	0.7984265038279966	0.0327799631412981	0.92	1.5523882291467	up
Com_6808_neg	Homovanillic acid	C9 H10 O4	182.058	5.624	181.051	No results	No results	Full match	3173990.106685444	6826181.150342302	2093976.0022634524	2204210.7119169133	6062314.527110806	10700083.2933002	6435772.177449606	5684051.001412947	9408707.200240094	7602210.986305747	0.511178783587331	-0.9681	0.0331899051736553	0.88	1.49083078707591	down
Com_335_pos	TNH	C14 H22 N6 O6	185.08	1.531	186.088	Invalid mass	No results	No results	268910760.0118241	226690628.60127515	321876276.3251146	111632535.88036741	295134086.756243	270106731.72905266	1541929462.049037	424006242.13816804	525292195.603934	672134203.8910576	0.356561933793754	-1.48778	0.0336649691632405	0.92	1.27075795703189	down
Com_2269_pos	1-Oleoyl-Sn-Glycero-3-Phosphocholine	C26 H52 N O7 P	521.349	10.36	522.356	No results	No results	Full match	47599875.749035254	12784097.761914436	78015432.31586649	120014048.94391803	34961214.24893764	14617100.787157185	12178990.50665053	11017238.981302114	10003813.126278255	28483485.034071516	3.84498365262913	1.9429774644235072	0.0337224292680983	0.92	1.38451807104265	up
Com_1863_neg	Citrulline	C6 H13 N3 O3	175.096	1.272	174.089	No results	Full match	Full match	22171903.866875123	42838364.78238375	17179713.381461028	16669433.403443985	33965927.74948719	35701204.192396134	48935721.769236855	32807964.243879966	58114873.91755837	50535367.38855086	0.58747546793958	-0.767399	0.0343239075841472	0.88	1.4667304033673	down
Com_64_neg	LPC 18:2	C26 H50 N O7 P	565.337	8.897	564.33	No results	Invalid mass	No results	821300725.2275374	524590450.8875951	1105338466.1502616	1531577090.8601546	1142749964.6047692	637466559.8455684	440325500.77496964	540221105.9201579	446901901.52067477	759264430.9156314	1.81488347308907	0.8598769211172455	0.0352851516629898	0.88	1.13985824537171	up
Com_1988_pos	Glucose 1-phosphate	C6 H13 O9 P	260.03	1.455	261.037	Full match	Full match	Full match	66219600.6040016	154741203.57524407	87410299.38618913	55702017.63979561	105475405.0176645	152690291.43940306	173444989.93422484	114351518.10610993	231488673.76818478	125848762.2177875	0.588536303298442	-0.764797	0.0355922353022681	0.88	1.40465238284479	down
Com_32932_pos	cholesteryl sulfate	C27 H46 O4 S	466.309	6.718	467.317	No results	No results	Full match	1160074.9499810361	1287128.794120442	524566.839064815	414331.16239596787	1705000.1031200718	1612941.0596030373	2115778.778331455	1710517.9710438452	2095178.292469709	2834379.2634964795	0.491002249489333	-1.0262	0.035659745295035	0.96	1.50984424957574	down
Com_12483_neg	N-Acetyl-L-tyrosine	C11 H13 N O4	223.085	5.135	222.077	No results	Full match	Full match	2199318.1442576544	3379843.772911169	914554.7350468384	711829.9967784081	2655881.822654923	3200603.3061218923	3946708.897771483	5366312.922117001	5579558.914254374	3498802.564631429	0.456717052122144	-1.13063	0.0357904013386229	0.96	1.43690279138988	down
Com_8693_neg	acetyl phosphate	C2 H5 O5 P	139.988	11.994	138.981	No results	No results	Full match	3386659.0868433393	5773877.582587471	4907704.802690574	2635801.4707232947	3443859.6587746283	4505935.37537022	7101646.211532815	7753114.763288452	5728758.285806604	5521054.579597052	0.658202137694415	-0.603397	0.0361389556308027	0.84	1.00075814923497	down
Com_8017_neg	Adipic acid	C6 H10 O4	146.058	5.133	145.051	No results	Full match	Full match	3189073.523422649	6393762.081753107	1912173.1705447237	1165215.9400334968	3144825.5642560585	5068827.6792917065	7170609.667561146	6488653.760366882	8028971.304855439	5621601.186408433	0.48813164360342	-1.03466	0.0362542073056027	0.92	1.40489563125035	down
Com_18_pos	PC (18:1/18:1)	C44 H84 N O8 P	785.594	10.37	786.601	No results	Full match	No results	6710656873.264817	5917819629.483253	3422355451.4450617	4872642293.017885	4344961001.444475	5922744342.688614	10486526470.105577	9716841698.564146	5220492919.875775	11174402240.375448	0.594257677141709	-0.750839	0.0363640150869928	0.88	1.08789431612924	down
Com_17698_pos	1-[(3,5-dimethylisoxazol-4-yl)sulfonyl]piperidine	C10 H16 N2 O3 S	244.088	3.601	245.096	Full match	No results	Full match	322545.1380501074	928044.4413811715	526792.8303332122	653693.9017280621	738365.3676547022	8889337.633759072	1993489.678886101	658091.920895374	8275568.5431729285	1539902.5788499052	0.148407180538429	-2.75237	0.0365105761931659	0.92	1.56835377973743	down
Com_4266_pos	5-Hydroxyindole-3-acetic acid	C10 H9 N O3	191.059	4.646	192.066	Full match	Full match	Full match	22032388.591700174	58765517.743453726	27987633.756826356	12969009.456351722	32933501.720153335	71539469.94899526	44092739.59392079	45381756.53425751	98842913.34162551	49045008.45885406	0.500767581354999	-0.997787	0.0366167028807128	0.88	1.21621007558649	down
Com_307_neg	Maleic acid	C4 H4 O4	116.011	1.566	115.004	No results	Full match	Full match	158477248.62276906	195802102.84673485	196388665.24586257	85632759.15282862	186691122.19199342	289603790.96872705	276232134.4107583	181802223.65317965	248575076.96512607	289876181.1508804	0.639918106381737	-0.644041	0.0372785332092897	0.88	1.30421364105727	down
Com_4398_pos	L-Kynurenine	C10 H12 N2 O3	208.085	4.644	209.093	Full match	Full match	Full match	22293445.374145456	55558890.494706124	27614671.080784384	12780613.078656623	32513048.609244794	69445623.76577272	41986361.78219523	43401638.627168946	94978669.6775435	47051566.69689427	0.507844465670018	-0.977541	0.0377961146182029	0.88	1.23848793222457	down
Com_18095_pos	LPE 24:1	C29 H58 N O7 P	563.397	11.759	564.405	No results	Full match	No results	4444855.515769637	1977415.0044312838	4246273.291565687	5415349.939694041	2368532.898423774	4347067.817596614	874706.6115621357	1149606.5894811477	1180182.3009661678	1173155.3704693133	2.11495949673135	1.0806300347757942	0.0380322179479458	0.88	1.15758127736128	up
Com_181_neg	Azelaic acid	C9 H16 O4	188.105	5.731	187.097	No results	Full match	Full match	163482723.02899182	364012388.3567546	155326643.8131162	149264111.34697142	145623417.59362364	407594181.5543155	277927487.9508743	198084050.5577094	482322128.8910899	333060625.8499765	0.57546551883012	-0.797199	0.038467138349602	0.88	1.1230319794693	down
Com_4149_pos	3-(dimethylamino)-1-(5-methyl-3-phenyl-4-isoxazolyl)-2-propen-1-one	C15 H16 N2 O2	256.118	4.77	257.125	Invalid mass	No results	No results	4881605.424681429	13642584.46029412	908893.5108726637	1779225.911861058	9351901.704814639	9398558.859332323	25845027.31389036	9787887.349401297	35358741.54319085	21951966.40007902	0.298647249596782	-1.74349	0.0387883103960213	0.92	1.25025130231117	down
Com_11224_pos	Mycophenolic acid	C17 H20 O6	320.122	1.719	321.13	Invalid mass	No results	No results	6081397.673829275	8041752.462472994	6094452.3021410545	3107160.7552521136	11042740.174246632	17443295.93482562	18139811.835820597	5952194.810737638	21473728.83510147	11743409.457518226	0.459750918714066	-1.12108	0.0390537642835669	0.84	1.22824700506383	down
Com_2837_pos	DL-Norvaline	C5 H11 N O2	117.079	4.847	118.086	No results	No results	Full match	16315139.997729892	18670616.837605897	25545320.645315822	44026569.220801175	17679976.178354368	11606456.271688567	12413345.351623861	14535218.93527628	15448849.143515518	12729283.252531579	1.83173756173191	0.8732128192047881	0.0393235595030825	1	1.04033322965326	up
Com_1748_neg	Sebacic acid	C10 H18 O4	202.121	5.909	201.114	No results	Full match	Full match	10685347.92698628	37466896.8595836	12307063.636557164	12114077.378301784	14665746.953372387	37508641.219907954	26219296.078381293	22919124.079771362	35585337.18127099	30648894.94594545	0.570633141273036	-0.809365	0.0395513068505505	0.84	1.08711123301814	down
Com_172_neg	Glycerol 2-phosphate	C3 H9 O6 P	172.014	1.443	171.007	No results	Full match	Full match	241639605.81615397	232357973.4077616	190117449.29734507	195974126.95648265	219049000.18267736	3.06869e+08	588690396.2859563	398281247.200357	275755540.51570535	238731421.74123275	0.596760376377709	-0.744776	0.0399530125663137	0.96	1.10201565611078	down
Com_307_pos	PC (20:2/20:3)	C48 H86 N O8 P	835.611	9.763	836.618	No results	Full match	No results	322197047.5033977	347067972.81685656	267397901.6010674	761473689.7623354	518023752.57820445	872297616.1723092	913400732.6502006	672337704.6139506	524099157.927079	669261106.4589428	0.606935038370054	-0.720386	0.0401413264895626	0.88	2.02428867681595	down
Com_3189_pos	PC (14:1e/3:0)	C25 H50 N O7 P	507.334	8.793	508.341	No results	Full match	No results	15502728.869187612	8957477.833323302	45416808.29312222	76078360.95805185	15706578.23730804	8279687.861736861	5300343.950865881	9105081.050353061	6664700.873331228	8814548.245065272	4.23594017554868	2.0826822142007146	0.0401769531879848	0.96	1.92109384048281	up
Com_5872_pos	LPC 16:2	C24 H46 N O7 P	491.302	8.046	492.31	No results	Full match	Full match	13557565.550833834	8015955.021225616	27118813.929085862	35214687.73850233	7069970.195136507	8325547.226735291	2486479.251209254	4450980.990218061	5587958.035016458	9829793.445066024	2.96527842053229	1.5681675708971596	0.0403876365209612	0.84	1.31394892971519	up
Com_5415_pos	4-Ethylbenzaldehyde	C9 H10 O	134.073	6.73	135.081	Full match	No results	No results	24214320.56819042	19353784.85161532	37877832.15956738	37940579.14944473	34658102.685659185	19006784.824101962	20447649.16128496	23205671.14840662	22783800.394564137	15582106.87496789	1.5248015412059	0.6086214825772981	0.0408754013341387	0.88	1.43793242863077	up
Com_19816_pos	Chrysin	C15 H10 O4	254.057	1.37	255.064	Full match	No results	No results	2683772.2451661355	5531370.459277184	4180332.1527485405	2605131.525247181	3423123.0657855324	3782549.9950166233	5455450.975209833	8836257.076687612	7224360.238150339	5026778.680272627	0.607534650553248	-0.718961	0.0409172537432382	0.84	1.07676293252451	down
Com_8007_pos	2,3-Dinor-8-epi-prostaglandin F2α	C18 H30 O5	348.192	6.481	349.199	Invalid mass	No results	No results	4886058.842167303	5545303.744375614	4864323.468051124	8828576.861707306	10454430.067780297	23801112.25110789	30619145.208948847	25301604.330244698	8410206.127591481	6984019.01071755	0.363542005360615	-1.45981	0.0410247185423384	0.84	1.41747929905261	down
Com_298_neg	LPC 16:1	C24 H48 N O7 P	539.323	8.593	538.315	No results	Invalid mass	No results	128676276.24247757	88749055.23751307	175237189.87001473	220663439.10934988	125812706.50708435	99211738.49451686	71135818.94563054	81865041.95593433	85424979.96527049	115858686.38404608	1.62986715172073	0.7047543771162071	0.0411847666929978	0.92	1.11327265407897	up
Com_3405_neg	3-Indoleacrylic acid	C11 H9 N O2	187.063	5.753	186.056	No results	No results	Full match	6476397.351895568	22320105.25326758	4813723.489228467	3452305.777287559	11263709.121764353	20213012.492359873	31801009.035544977	10587556.782244269	26605425.386103936	18475833.242057636	0.448783133575211	-1.15591	0.0419659941209953	0.84	1.46093459473229	down
Com_12603_pos	N-P-Coumaroyl Spermidine	C16 H25 N3 O2	291.194	4.607	292.202	No results	No results	Full match	2457092.0095719337	7722068.339223584	3860870.4675816908	1466847.618901775	5535025.321016362	6776685.433370733	10189450.451563928	4664254.708050646	16422307.61277477	9442171.170943847	0.443035301126996	-1.17451	0.0427711055024818	0.88	1.16902341123929	down
Com_1103_pos	Taurodeoxycholic acid sodium salt	C26 H44 N Na O6 S	521.276	8.519	522.284	No results	No results	Full match	165181227.0832898	68201090.39293258	226884020.71455634	293670886.0719116	134414209.96832842	87866522.80460319	95390298.39655766	69814861.56552082	26394309.826546714	97519983.0532069	2.35645751200087	1.2366196691409814	0.0431872502508045	0.84	1.08306240280892	up
Com_3258_neg	Sorbose	C6 H12 O6	180.062	5.919	179.054	No results	Invalid mass	No results	301464.25417252904	1738110.8385951216	290934.0615897174	428796.4760470183	360147.71989770595	2122619.867740593	1408167.3204574056	604298.8928920587	29044677.732593812	12660825.02627745	0.0680500279172401	-3.87726	0.0434266372227684	0.92	1.31680727715927	down
Com_184_pos	PC (14:0e/3:0)	C25 H52 N O7 P	509.35	9.726	510.357	No results	Full match	Full match	841554956.5256821	193032366.50738606	1087480528.298595	2011895024.494812	1147304803.4818423	654233157.2946373	143768084.96239907	151700155.0183629	151612822.88028067	424024498.90174097	3.46235731993472	1.791754620457463	0.0434979211992638	0.92	1.15974376713534	up
Com_157_pos	PC (14:0e/2:0)	C24 H50 N O7 P	495.333	9.023	496.341	No results	Full match	Full match	1245125702.3596542	645551789.2031472	1675551306.5326135	2559730846.527878	1213800729.7823522	1064580315.7790812	498759597.2557515	673039540.8892101	567713297.259737	785362851.9905502	2.04481157753135	1.0319679098246672	0.0437154577746811	0.88	1.21701997088975	up
Com_19002_pos	SM (d23:0/14:1)	C42 H85 N2 O6 P	744.617	10.381	745.625	No results	Full match	No results	2541515.148480554	2376175.6754201488	1649019.032435059	1011041.2705371046	1782919.0577092334	2547364.6315583945	4180342.6501476965	4750334.483007716	3129874.2373812245	1869578.9416743973	0.568088184309934	-0.815813	0.0439990055916895	0.92	1.07528039177408	down
Com_6185_pos	PC (14:0e/20:2)	C42 H82 N O7 P	743.585	9.777	744.592	No results	Full match	No results	21863350.720667686	15599632.074946344	12605111.692609433	23927870.800397485	18561977.64594933	39802478.20466563	23309285.68766068	23126587.368130445	20480315.82045235	38000046.20676118	0.639571350738758	-0.644823	0.0440032996108262	0.84	2.03394909834568	down
Com_2321_neg	LPC 20:5	C28 H48 N O7 P	587.323	8.323	586.315	No results	Invalid mass	No results	5485454.406061444	5180556.725368808	16573010.794507118	25903069.774803568	12077107.147726426	5004195.201718347	3402551.6922277617	5378347.965724136	2931015.4138959176	6472944.198943574	2.81249927312835	1.4918527234748264	0.0446097180037226	0.88	1.45392923133875	up
Com_17311_pos	Homogentisic Acid	C8 H8 O4	168.043	1.445	169.05	No results	No results	Full match	5064641.7051339615	11173196.667986581	4431566.147067593	3591355.223020152	5360172.232648113	8534210.083510669	9509447.746149648	8770670.483433336	13886479.65577346	7565741.086608783	0.613694837428943	-0.704407	0.0448614742292412	0.84	1.51017416621702	down
Com_1057_pos	3'-Adenosine monophosphate (3'-AMP)	C10 H14 N5 O7 P	347.064	2.888	348.071	Full match	Full match	Full match	162428671.41512707	245062808.7093923	194621914.7807034	113345944.21321675	280843000.7003131	408327188.44527036	272740088.34092546	235378550.36713293	367917864.05087745	262249277.88051504	0.644183360500565	-0.634457	0.045493175700181	0.84	1.18798106975171	down
Com_16698_pos	beta-Estradiol 17-Acetate	C20 H26 O3	314.188	6.05	315.196	No results	No results	Full match	5074636.317084197	4640378.81134275	8095888.5358231105	5879205.494645911	3164689.4703119867	3015357.463684649	3136834.432651238	3101894.453522902	3364555.219068695	4176505.864081046	1.59896176775612	0.6771354434285838	0.0456991701167198	0.92	1.18374514257524	up
Com_1628_neg	Valproic acid	C8 H16 O2	144.115	5.731	143.108	No results	No results	Full match	13320568.884578431	31627011.299658746	13457848.945495332	11993396.368807359	13059753.418790346	37901991.506908335	23485660.65934363	15600968.54837173	42536243.764585875	30066969.9622656	0.557908653429755	-0.841899	0.0460891343613694	0.88	1.10015579632209	down
Com_123_pos	LPE 18:1	C23 H46 N O7 P	479.302	9.318	480.309	No results	Full match	Full match	1793741628.2799017	742862515.1398299	2331353857.314593	3137143553.6343746	1276650353.8051505	1484181765.7381983	502942141.41742355	824736221.74513	580288123.0611249	846399870.1107838	2.18984228581438	1.1308269695219526	0.0465929551932202	0.84	1.14182606378427	up
Com_16200_neg	2-Isopropylmalate	C7 H12 O5	176.069	5.387	175.061	No results	No results	Full match	417336.82082920364	817221.5211803376	365526.89756958623	386028.625228281	868069.8697643287	2273637.161663013	1409348.47029251	575649.022178357	967493.6860609894	835877.7700888901	0.470831550256906	-1.08672	0.0467164842531553	0.88	1.33500889490997	down
Com_3116_neg	Hydroquinone	C6 H6 O2	110.037	5.2	109.03	No results	No results	Full match	3864965.8561897622	7378654.284247493	2806414.1996925822	1868522.1102096208	7732546.718270717	27702381.56737606	24052503.87640014	6127802.734509495	7798183.693536976	6099412.811350441	0.329493025459601	-1.60168	0.0473614619755515	0.84	1.46509626903213	down
Com_152_neg	Erythronolactone	C4 H6 O4	118.027	2.426	117.019	No results	Full match	Full match	497712149.9352753	566288418.7056873	223576875.40527266	247621680.44393235	434451938.3041142	607833331.2485429	830452794.3149904	449371433.43965226	570067887.7633818	749179440.4550291	0.61419067046318	-0.703241	0.04741455042613	0.92	1.29274749631191	down
Com_6900_pos	D-Raffinose	C18 H32 O16	526.152	1.328	527.159	Invalid mass	No results	No results	12316900.689089572	14895406.838574566	4218022.175289101	8548058.197037172	8000470.097467096	2253629.695755865	2414621.687818228	6479578.900787184	3478149.171038343	8136472.42643254	2.10780711351011	1.0757428512660971	0.0474960469655709	0.88	1.36435330005165	up
Com_3297_neg	N-Acetylphenylalanine	C11 H13 N O3	207.09	5.567	206.083	No results	Full match	Full match	6209150.920139437	5760384.855653079	2772387.1212708126	3122687.76732768	12830165.177145157	8334983.296290486	6377027.270137941	14011001.07320637	24416224.518888433	15394808.2736112	0.447876323305734	-1.15883	0.0477045571507681	0.92	1.33594218110182	down
Com_4722_pos	13,14-dihydro-15-keto Prostaglandin A2	C20 H30 O4	356.197	7.036	357.204	Invalid mass	No results	No results	37298561.08463746	30129141.568299398	28527274.317492228	46558598.64195331	24320150.806221567	2488949.5684627155	16784584.859807074	16204633.706635425	13478128.359689165	20129192.75354174	2.41488810796987	1.2719563444164506	0.0487102139058859	1	1.53914538948998	up
Com_1947_pos	Anacardic acid	C22 H36 O3	348.267	9.026	349.274	Full match	No results	No results	182728471.66989997	30322529.371591363	39099028.42690953	144338601.53444597	36573533.64143249	27626862.586673792	17686189.715875316	27060023.256861888	12461258.973445507	37006129.447888315	3.55433778315814	1.8295807930521575	0.0493699405821342	0.92	1.21001031276015	up
Com_3841_pos	Glycerol 3-phosphate	C3 H9 O6 P	172.014	1.456	173.021	No results	Full match	Full match	33484908.006731838	57654797.66068194	39514947.62336876	29412584.54561509	27811219.380307667	55843166.13151577	89504648.57515512	48187514.45824357	62000646.96015843	38436464.62844331	0.639102280251616	-0.645881	0.0497082205907686	0.84	1.13836239442375	down
Com_3751_pos	SLH	C15 H25 N5 O5	355.186	1.84	356.193	Full match	No results	No results	29649194.191471025	14001455.123484783	16377968.822311457	61845336.85654594	18354296.597630702	12950611.945530597	11127387.811287425	11236852.47167719	9135217.090419563	12968679.745038217	2.44220318062411	1.2881832312364545	0.0498799091563575	1	1.6845641391142	up
Com_25208_pos	2-(4-methylphenyl)-5-(3,4,5-trimethoxyphenyl)-2H-1,2,3,4-tetraazole	C17 H18 N4 O3	304.153	6.392	305.16	Invalid mass	Invalid mass	No results	2167517.2774611446	3426965.963264243	1903107.6391100024	1316219.7225133409	1091072.1409784518	2719553.93634138	2866061.5110576604	2832169.5654141027	7033567.2282199925	2961488.2520217677	0.537933446339427	-0.8945	0.0499843983460938	0.84	1.5294337565576	down
Com_6271_pos	GLK	C14 H28 N4 O4	158.106	2.118	159.113	Invalid mass	No results	No results	18092813.63810691	5470695.414572083	23242781.681016102	14902157.521578385	13090112.079361325	6976978.779985388	4585968.6454034895	7997133.4262566725	4234865.1169486055	11464178.91376599	2.12139582545498	1.0850138345138276	0.0499903912082898	0.88	1.12249895776973	up
