# Supplementary material for: Exploring the mechanism of action of aspirin in improving endometrial receptivity in PCOS rats based on uterine lavage fluid metabolomics
Source: PLoS One. 2025 May 22;20(5):e0324432. doi: 10.1371/journal.pone.0324432 (PMC12097608; doi:10.1371/journal.pone.0324432)
Supplement: S6 Table — (XLSX) [file pone.0324432.s006.xlsx]

## Sheet: pathway_results
	Total	Expected	Hits	Raw p	#NAME?	Holm adjust	FDR	Impact
Purine metabolism	70	0.66667	4	0.0033704	2.4723	0.26963	0.26963	0.07728
Pentose phosphate pathway	23	0.21905	2	0.019089	1.7192	1	0.73993	0.1124
Glutathione metabolism	28	0.26667	2	0.027747	1.5568	1	0.73993	0.00709
Arginine and proline metabolism	36	0.34286	2	0.04426	1.354	1	0.88521	0.18488
Arginine biosynthesis	14	0.13333	1	0.12587	0.90006	1	1	0.06091
Histidine metabolism	16	0.15238	1	0.1426	0.84589	1	1	0.09016
beta-Alanine metabolism	21	0.2	1	0.18311	0.73729	1	1	0.05597
Lysine degradation	30	0.28571	1	0.25157	0.59935	1	1	0
Sphingolipid metabolism	32	0.30476	1	0.26603	0.57506	1	1	0.06191
Biosynthesis of unsaturated fatty acids	36	0.34286	1	0.29419	0.53138	1	1	0
Tyrosine metabolism	42	0.4	1	0.33453	0.47556	1	1	0.01174
Arachidonic acid metabolism	44	0.41905	1	0.3475	0.45905	1	1	0.27659
Steroid hormone biosynthesis	87	0.82857	1	0.57525	0.24014	1	1	0.00013
