# Supplementary material for: Exploring the mechanism of action of aspirin in improving endometrial receptivity in PCOS rats based on uterine lavage fluid metabolomics
Source: PLoS One. 2025 May 22;20(5):e0324432. doi: 10.1371/journal.pone.0324432 (PMC12097608; doi:10.1371/journal.pone.0324432)
Supplement: S7 Table — (XLSX) [file pone.0324432.s007.xlsx]

## Sheet: pathway_results
	Total	Expected	Hits	Raw p	#NAME?	Holm adjust	FDR	Impact
Pentose phosphate pathway	23	0.49651	4	0.0012005	2.9206	0.096038	0.096038	0.0907
Arginine biosynthesis	14	0.30222	3	0.002846	2.5458	0.22483	0.11384	0.22843
Arginine and proline metabolism	36	0.77714	3	0.040381	1.3938	1	0.89394	0.02093
Tryptophan metabolism	41	0.88508	3	0.056046	1.2515	1	0.89394	0.10807
Tyrosine metabolism	42	0.90667	3	0.059485	1.2256	1	0.89394	0.09007
Phenylalanine, tyrosine and tryptophan biosynthesis	4	0.086349	1	0.08367	1.0774	1	0.89394	0
Pyruvate metabolism	23	0.49651	2	0.086281	1.0641	1	0.89394	0
Glycolysis / Gluconeogenesis	26	0.56127	2	0.10652	0.97259	1	0.89394	0.07015
Galactose metabolism	27	0.58286	2	0.11353	0.9449	1	0.89394	0.04183
Alanine, aspartate and glutamate metabolism	28	0.60444	2	0.12066	0.91845	1	0.89394	0.11618
Nitrogen metabolism	6	0.12952	1	0.12292	0.91039	1	0.89394	0
Lysine degradation	30	0.64762	2	0.13524	0.86888	1	0.90162	0.15337
Glyoxylate and dicarboxylate metabolism	32	0.69079	2	0.15021	0.82329	1	0.90541	0.07937
Phenylalanine metabolism	8	0.1727	1	0.16053	0.79445	1	0.90541	0.2619
Biosynthesis of unsaturated fatty acids	36	0.77714	2	0.18108	0.74213	1	0.90541	0
Glycerophospholipid metabolism	36	0.77714	2	0.18108	0.74213	1	0.90541	0.09829
Pyrimidine metabolism	39	0.8419	2	0.20485	0.68857	1	0.96398	0.00555
Amino sugar and nucleotide sugar metabolism	42	0.90667	2	0.22897	0.64023	1	1	0.06571
D-Amino acid metabolism	15	0.32381	1	0.28024	0.55247	1	1	0
Glycerolipid metabolism	16	0.3454	1	0.29593	0.52882	1	1	0.04361
Histidine metabolism	16	0.3454	1	0.29593	0.52882	1	1	0.18852
Ubiquinone and other terpenoid-quinone biosynthesis	18	0.38857	1	0.32631	0.48637	1	1	0
Starch and sucrose metabolism	18	0.38857	1	0.32631	0.48637	1	1	0.13486
Pentose and glucuronate interconversions	19	0.41016	1	0.34102	0.46722	1	1	0
Pantothenate and CoA biosynthesis	20	0.43175	1	0.35542	0.44926	1	1	0.0068
Citrate cycle (TCA cycle)	20	0.43175	1	0.35542	0.44926	1	1	0.02981
Fructose and mannose metabolism	20	0.43175	1	0.35542	0.44926	1	1	0.05141
Purine metabolism	70	1.5111	2	0.4515	0.34535	1	1	0.01146
Lipoic acid metabolism	28	0.60444	1	0.46013	0.33712	1	1	0
Porphyrin metabolism	31	0.66921	1	0.49497	0.30542	1	1	0.0528
Glycine, serine and threonine metabolism	33	0.71238	1	0.51697	0.28653	1	1	0.07426
Drug metabolism - cytochrome P450	55	1.1873	1	0.70524	0.15166	1	1	0
Steroid hormone biosynthesis	87	1.8781	1	0.85817	0.066429	1	1	0
